# Supplementary material for: PCMT1 knockdown attenuates malignant properties by globally regulating transcriptome profiles in triple-negative breast cancer cells
Source: PeerJ. 2023 Nov 6;11:e16006. doi: 10.7717/peerj.16006 (PMC10634331; doi:10.7717/peerj.16006)
Supplement: Table S3 [file peerj-11-16006-s004.xlsx]

## Sheet: PCMT1 RT-qPCR
Sample ID	Sample Name	Ct	Ct ref	Ct mean	△ct(-)		2-△ct	2-△△ct	Sd	RQ1
1	shNC-1	17.6459	12.3381	12.3251	-5.32085	2	0.0250187	1.04371	0.0590097	1	0.0239709
		17.8079	12.3467		-5.48281		0.0223619	0.932877
		17.6743	12.2904		-5.34919		0.0245321	1.02341
2	shNC-2	17.9723	12.2991	12.3814	-5.59092		0.0207474	0.865526	0.0295501	0.850464	0.0203864
		17.9658	12.4039		-5.5844		0.0208415	0.869449
		18.0566	12.4413		-5.67519		0.0195703	0.816418
3	shNC-3	17.7734	12.1208	12.1934	-5.57994		0.020906	0.872142	0.0306852	0.856483	0.0205307
		17.7667	12.2089		-5.57327		0.0210028	0.87618
		17.8603	12.2505		-5.66689		0.0196832	0.821128
4	shPCTM1-1	21.8458	12.0569	11.9987	-9.84708		0.00108576	0.0452948	0.00121345	0.0439548	0.00105364
		21.9231	11.9784		-9.92444		0.00102907	0.0429301
		21.8995	11.9607		-9.90079		0.00104608	0.0436396
5	shPCTM1-2	21.6074	11.7006	11.8164	-9.79099		0.00112881	0.0470907	0.00160955	0.0472544	0.00113273
		21.6496	11.9592		-9.8332		0.00109626	0.0457329
		21.5518	11.7893		-9.73543		0.00117312	0.0489395
6	shPCTM1-3	21.7256	11.834	11.8923	-9.83324		0.00109622	0.0457314	0.00374743	0.0422871	0.00101366
		21.82	11.9698		-9.92769		0.00102676	0.0428335
		21.9816	11.8732		-10.0892		0.000918002	0.0382965

## Sheet: 1-ZC3H12A
Sample ID	Sample Name	Ct	Ct ref	Ct mean	△ct(-)		2-△ct	2-△△ct	Sd	RQ1
1	NC-1	26.2734	17.9931	18.02	-8.25343	2	0.00327696	1.07816	0.145426	1	0.00303941
		26.6469	17.8936		-8.62698		0.00252942	0.832207
		26.2581	18.1732		-8.23815		0.00331185	1.08964
2	NC-2	27.471	18.154	18.2132	-9.25784		0.00163348	0.537432	0.112751	0.658953	0.00200283
		26.9708	18.2221		-8.75758		0.00231049	0.760178
		27.1332	18.2634		-8.91998		0.00206451	0.679247
3	NC-3	25.6536	17.1956	17.3616	-8.29194		0.00319064	1.04976	0.230035	1.10492	0.00335832
		25.2827	17.37		-7.92101		0.00412608	1.35753
		25.8637	17.5193		-8.50204		0.00275823	0.907489
4	SH-1	25.9164	17.9927	18.0931	-7.8233		0.00441521	1.45265	0.25166	1.57941	0.00480047
		25.9529	18.131		-7.85984		0.0043048	1.41633
		25.5526	18.1555		-7.45954		0.00568139	1.86924
5	SH-2	24.1791	17.3733	17.3886	-6.79054		0.00903323	2.97204	0.518457	3.37444	0.0102563
		24.0762			-6.68764		0.0097011	3.19177
		23.7653	17.4039		-6.37667		0.0120345	3.9595
6	SH-3	23.1078	17.1403	17.1523	-5.95551		0.0161144	5.30182	0.548064	4.71731	0.0143378
		23.3016	17.1844		-6.14938		0.0140881	4.63514
		23.4387	17.1321		-6.28647		0.012811	4.21497

## Sheet: 2-TACSTD2
Sample ID	Sample Name	Ct	Ct ref	Ct mean	△ct(-)		2-△ct	2-△△ct	Sd	RQ1
1	NC-1	20.4462	17.9931	18.02	-2.42628	2	0.186044	0.898886	0.237712	1	0.206972
		20.562	17.8936		-2.54207		0.171696	0.829561
		19.9459	18.1732		-1.9259		0.263176	1.27155
2	NC-2	21.6616	18.154	18.2132	-3.44843		0.0916053	0.442597	0.146198	0.450387	0.0932176
		22.1835	18.2221		-3.97037		0.0637971	0.30824
		21.2219	18.2634		-3.00868		0.12425	0.600324
3	NC-3	20.4521	17.1956	17.3616	-3.09046		0.117403	0.567242	0.0884098	0.66558	0.137757
		20.1674	17.37		-2.80571		0.14302	0.691013
		20.0715	17.5193		-2.70985		0.152846	0.738487
4	SH-1	25.163	17.9927	18.0931	-7.0699		0.00744299	0.0359613	0.00859683	0.039709	0.00821867
		25.26	18.131		-7.16693		0.00695888	0.0336223
		24.7007	18.1555		-6.60765		0.0102541	0.0495435
5	SH-2	22.6308	17.3733	17.3886	-5.2422		0.0264204	0.127652	0.0294726	0.135391	0.0280221
		22.2349			-4.8463		0.0347631	0.16796
		22.8382	17.4039		-5.4496		0.0228827	0.110559
6	SH-3	21.9293	17.1403	17.1523	-4.77707		0.0364719	0.176217	0.00994159	0.184684	0.0382244
		21.8811	17.1844		-4.72886		0.0377113	0.182205
		21.7785	17.1321		-4.62629		0.0404901	0.195631

## Sheet: 3-S100A4
Sample ID	Sample Name	Ct	Ct ref	Ct mean	△ct(-)		2-△ct	2-△△ct	Sd	RQ1
1	NC-1	19.2215	17.9931	18.02	-1.2015	2	0.434822	0.916592	0.170416	1	0.47439
		19.2682	17.8936		-1.24827		0.420951	0.887354
		18.8375	18.1732		-0.817572		0.567396	1.19605
2	NC-2	19.9821	18.154	18.2132	-1.76895		0.293422	0.618525	0.0464574	0.66702	0.316427
		19.8638	18.2221		-1.6506		0.318508	0.671406
		19.7809	18.2634		-1.56767		0.337352	0.711129
3	NC-3	18.531	17.1956	17.3616	-1.16932		0.444631	0.937269	0.24773	0.972948	0.461557
		18.1311	17.37		-0.769496		0.586622	1.23658
		18.8622	17.5193		-1.50056		0.353417	0.744993
4	SH-1	23.8048	17.9927	18.0931	-5.71171		0.0190812	0.0402226	0.0204604	0.0638477	0.0302887
		22.8958	18.131		-4.80273		0.035829	0.0755266
		22.8907	18.1555		-4.79763		0.0359559	0.0757941
5	SH-2	21.0039	17.3733	17.3886	-3.61528		0.0816006	0.172012	0.021699	0.196318	0.0931311
		20.7635			-3.37487		0.096397	0.203202
		20.6905	17.4039		-3.30193		0.101396	0.21374
6	SH-3	19.8478	17.1403	17.1523	-2.69557		0.154366	0.3254	0.0705064	0.244378	0.11593
		20.5721	17.1844		-3.41985		0.0934375	0.196964
		20.4744	17.1321		-3.32212		0.0999865	0.210769

## Sheet: 4-EDIL3
Sample ID	Sample Name	Ct	Ct ref	Ct mean	△ct(-)		2-△ct	2-△△ct	Sd	RQ1
1	NC-1	21.2198	17.9931	18.02	-3.19982	2	0.108833	1.02541	0.0453144	1	0.106136
		21.3335	17.8936		-3.31354		0.100583	0.947683
		21.2177	18.1732		-3.1977		0.108993	1.02691
2	NC-2	22.2736	18.154	18.2132	-4.06042		0.0599365	0.564714	0.0695614	0.511275	0.0542648
		22.658	18.2221		-4.44483		0.0459169	0.432623
		22.3476	18.2634		-4.13439		0.0569409	0.536489
3	NC-3	21.0743	17.1956	17.3616	-3.71261		0.0762771	0.718673	0.0353187	0.733259	0.0778252
		21.0967	17.37		-3.73507		0.0750987	0.707569
		20.9681	17.5193		-3.60648		0.0820999	0.773534
4	SH-1	24.9	17.9927	18.0931	-6.80696		0.00893102	0.0841468	0.00143475	0.085668	0.00909247
		24.852	18.131		-6.7589		0.00923352	0.0869969
		24.871	18.1555		-6.77788		0.00911288	0.0858603
5	SH-2	22.9915	17.3733	17.3886	-5.60296		0.0205751	0.193856	0.0187595	0.172558	0.0183146
		23.2212			-5.83257		0.0175478	0.165333
		23.2822	17.4039		-5.89359		0.016821	0.158485
6	SH-3	22.6637	17.1403	17.1523	-5.51147		0.0219221	0.206547	0.0227003	0.204243	0.0216776
		22.5358	17.1844		-5.38351		0.0239554	0.225704
		22.8584	17.1321		-5.70611		0.0191554	0.180479

## Sheet: 5-SPDEF
Sample ID	Sample Name	Ct	Ct ref	Ct mean	△ct(-)		2-△ct	2-△△ct	Sd	RQ1
1	NC-1	24.9161	17.9931	18.02	-6.8961	2	0.00839589	0.847961	0.135799	1	0.00990127
		24.5285	17.8936		-6.50858		0.010983	1.10925
		24.6177	18.1732		-6.59773		0.0103249	1.04279
2	NC-2	25.2611	18.154	18.2132	-7.04794		0.00755716	0.763252	0.0650578	0.816047	0.0080799
		25.2002	18.2221		-6.98704		0.00788301	0.796162
		25.0415	18.2634		-6.82836		0.00879952	0.888727
3	NC-3	23.7783	17.1956	17.3616	-6.41661		0.011706	1.18227	0.0561422	1.14152	0.0113025
		23.7997	17.37		-6.43808		0.011533	1.1648
		23.9122	17.5193		-6.55051		0.0106684	1.07748
4	SH-1	25.123	17.9927	18.0931	-7.02992		0.00765213	0.772844	0.0362194	0.747	0.00739625
		25.2543	18.131		-7.16125		0.00698635	0.705601
		25.1423	18.1555		-7.04926		0.00755026	0.762555
5	SH-2	22.9664	17.3733	17.3886	-5.57779		0.0209372	2.1146	0.262725	1.98298	0.0196341
		23.2979			-5.90931		0.0166387	1.68046
		22.9398	17.4039		-5.55123		0.0213262	2.15389
6	SH-3	22.4307	17.1403	17.1523	-5.27845		0.0257649	2.60218	0.128531	2.4646	0.0244026
		22.5792	17.1844		-5.42698		0.0232443	2.34761
		22.5212	17.1321		-5.36893		0.0241987	2.444

## Sheet: 6-FAM20C
Sample ID	Sample Name	Ct	Ct ref	Ct mean	△ct(-)		2-△ct	2-△△ct	Sd	RQ1
1	NC-1	21.9899	17.9931	18.02	-3.96994	2	0.0638161	0.985683	0.0912062	1	0.064743
		22.0944	17.8936		-4.07445		0.0593563	0.916799
		21.8349	18.1732		-3.81489		0.0710566	1.09752
2	NC-2	22.705	18.154	18.2132	-4.49182		0.0444455	0.686491	0.216602	0.82259	0.053257
		22.0615	18.2221		-3.84834		0.0694282	1.07236
		22.6586	18.2634		-4.44545		0.0458973	0.708914
3	NC-3	21.8694	17.1956	17.3616	-4.50779		0.043956	0.678931	0.0664799	0.655857	0.0424622
		22.0944	17.37		-4.73273		0.0376102	0.580914
		21.8095	17.5193		-4.44787		0.0458203	0.707725
4	SH-1	25.01	17.9927	18.0931	-6.91687		0.0082759	0.127827	0.0317909	0.150102	0.00971803
		24.9209	18.131		-6.82777		0.00880309	0.13597
		24.4649	18.1555		-6.37182		0.0120751	0.186508
5	SH-2	23.3968	17.3733	17.3886	-6.00818		0.0155367	0.239975	0.0150483	0.22851	0.0147944
		23.5792			-6.19061		0.0136912	0.21147
		23.4326	17.4039		-6.04402		0.0151554	0.234086
6	SH-3	23.3534	17.1403	17.1523	-6.20112		0.0135918	0.209934	0.00641267	0.202889	0.0131356
		23.4137	17.1844		-6.26143		0.0130353	0.201339
		23.4422	17.1321		-6.28999		0.0127798	0.197393

## Sheet: 7-PEG10
Sample ID	Sample Name	Ct	Ct ref	Ct mean	△ct(-)		2-△ct	2-△△ct	Sd	RQ1
1	NC-1	21.807	17.9931	18.02	-3.78699	2	0.072444	0.87808	0.119662	1	0.0825028
		21.4594	17.8936		-3.43944		0.0921777	1.11727
		21.6127	18.1732		-3.59272		0.0828866	1.00465
2	NC-2	22.2404	18.154	18.2132	-4.02718		0.0613337	0.743414	0.0603803	0.797687	0.0658114
		22.0256	18.2221		-3.81244		0.0711773	0.862726
		22.1583	18.2634		-3.94512		0.0649231	0.786921
3	NC-3	21.0997	17.1956	17.3616	-3.73808		0.0749421	0.908358	0.0471208	0.96268	0.0794237
		20.9797	17.37		-3.61808		0.0814422	0.987145
		20.9719	17.5193		-3.61022		0.0818869	0.992535
4	SH-1	21.8394	17.9927	18.0931	-3.7463		0.0745162	0.903196	0.0372661	0.912687	0.0752992
		21.7608	18.131		-3.66768		0.0786896	0.953781
		21.8751	18.1555		-3.78206		0.0726919	0.881084
5	SH-2	20.4804	17.3733	17.3886	-3.09185		0.11729	1.42165	0.0634594	1.3537	0.111684
		20.562			-3.17345		0.11084	1.34347
		20.614	17.4039		-3.22538		0.106921	1.29597
6	SH-3	20.1437	17.1403	17.1523	-2.99148		0.125741	1.52408	0.0104628	1.51826	0.12526
		20.1608	17.1844		-3.00852		0.124264	1.50618
		20.1433	17.1321		-2.99107		0.125776	1.52451

## Sheet: 8-OLFML2A
Sample ID	Sample Name	Ct	Ct ref	Ct mean	△ct(-)		2-△ct	2-△△ct	Sd	RQ1
1	NC-1	22.2354	17.9931	18.02	-4.21545	2	0.05383	1.00808	0.0253999	1	0.0533986
		22.2887	17.8936		-4.2687		0.0518791	0.971543
		22.2179	18.1732		-4.19795		0.0544867	1.02038
2	NC-2	22.9247	18.154	18.2132	-4.71154		0.0381668	0.714754	0.0480747	0.729065	0.038931
		22.7938	18.2221		-4.58058		0.0417935	0.78267
		22.976	18.2634		-4.76287		0.0368328	0.689771
3	NC-3	22.1206	17.1956	17.3616	-4.75899		0.0369319	0.691627	0.0338572	0.721316	0.0385173
		22.0744	17.37		-4.71279		0.0381337	0.714132
		21.9881	17.5193		-4.62643		0.0404862	0.758188
4	SH-1	25.3786	17.9927	18.0931	-7.2855		0.0064098	0.120037	0.00330751	0.12229	0.00653014
		25.3701	18.131		-7.277		0.00644771	0.120747
		25.3076	18.1555		-7.21456		0.0067329	0.126088
5	SH-2	24.1934	17.3733	17.3886	-6.80485		0.00894407	0.167496	0.00605204	0.174482	0.00931708
		24.1073			-6.71871		0.0094944	0.177802
		24.1045	17.4039		-6.71592		0.00951278	0.178147
6	SH-3	24.0536	17.1403	17.1523	-6.90135		0.00836542	0.15666	0.0186648	0.176168	0.00940712
		23.8695	17.1844		-6.7172		0.0095043	0.177988
		23.7463	17.1321		-6.594		0.0103516	0.193856

## Sheet: 9-ADM
Sample ID	Sample Name	Ct	Ct ref	Ct mean	△ct(-)		2-△ct	2-△△ct	Sd	RQ1
1	NC-1	24.1121	17.9931	18.02	-6.0921	2	0.0146587	0.994059	0.027445	1	0.0147463
		24.1385	17.8936		-6.11853		0.0143926	0.976012
		24.0609	18.1732		-6.04096		0.0151877	1.02993
2	NC-2	24.3845	18.154	18.2132	-6.17135		0.0138752	0.940924	0.08068	0.979777	0.0144481
		24.1957	18.2221		-5.98248		0.0158159	1.07253
		24.4078	18.2634		-6.19461		0.0136533	0.925875
3	NC-3	23.7854	17.1956	17.3616	-6.4237		0.0116486	0.78993	0.0314183	0.774508	0.0114212
		23.7757	17.37		-6.41405		0.0117268	0.795235
		23.8828	17.5193		-6.52111		0.0108881	0.738359
4	SH-1	23.9654	17.9927	18.0931	-5.87232		0.0170709	1.15764	0.0712272	1.17272	0.0172934
		23.8543	18.131		-5.76124		0.0184371	1.25029
		24.0257	18.1555		-5.93262		0.0163721	1.11025
5	SH-2	23.01	17.3733	17.3886	-5.6214		0.0203137	1.37754	0.0356311	1.36474	0.020125
		22.9947			-5.60612		0.02053	1.39221
		23.0667	17.4039		-5.67807		0.0195312	1.32448
6	SH-3	22.6641	17.1403	17.1523	-5.51188		0.0219159	1.48619	0.078192	1.4393	0.0212244
		22.8038	17.1844		-5.65157		0.0198933	1.34904
		22.6676	17.1321		-5.51529		0.0218641	1.48268

[truncated: 7 more sheets: 10-RBMS2, 11-ESRP2, 12-NQO1, 13-SPNS2, 14-CCL2 , 15-FSTL3, 16-EEF1A2]
