# Supplementary material for: PCMT1 knockdown attenuates malignant properties by globally regulating transcriptome profiles in triple-negative breast cancer cells
Source: PeerJ. 2023 Nov 6;11:e16006. doi: 10.7717/peerj.16006 (PMC10634331; doi:10.7717/peerj.16006)
Supplement: Table S4 [file peerj-11-16006-s005.xlsx]

## Sheet: 17-DDX10
Sample ID	Sample Name	Ct	Ct ref	Ct mean	△ct(-)		2-△ct	2-△△ct	Sd	RQ1		AS Ratio
NC	1-model	25.2937	1	1	-24.2937	2	4.86265e-08	0.928525	0.135511	1	5.23696e-08	0.643356
	sh1195-1	25.3146	1		-24.3146		4.79282e-08	0.91519				0.616865
	sh1195-1	24.9772	1		-23.9772		6.05542e-08	1.15628				0.704825
	2-model	25.382	1	1	-24.382		4.57402e-08	0.873411	0.0371619	0.904791	4.73836e-08	0.365219
	sh1195-1	25.267	1		-24.267		4.95327e-08	0.945828				0.302979
	sh1195-1	25.3465	1		-24.3465		4.68779e-08	0.895135				0.307187
	3-model	25.1576	1	1	-24.1576		5.34362e-08	1.02037	0.0849537	1.05853	5.54347e-08	0.33897
	sh1195-1	24.9777	1		-23.9777		6.05325e-08	1.15587				0.320284
	sh1195-1	25.1876	1		-24.1876		5.23354e-08	0.999347				0.251984
M	1-model	25.0793	1	1	-24.0793		5.6417e-08	1.07729	0.0214706	1.05714	5.53619e-08	1.21251
	sh1195-1	25.1032	1		-24.1032		5.54897e-08	1.05958				1.2805
	sh1195-1	25.1377	1		-24.1377		5.41791e-08	1.03455				1.12104
	2-model	24.7267	1	1	-23.7267		7.20345e-08	1.3755	0.088549	1.27427	6.67329e-08	1.21624
	sh1195-1	24.8809	1		-23.8809		6.47329e-08	1.23608				1.17093
	sh1195-1	24.9102	1		-23.9102		6.34312e-08	1.21122				1.08218
	3-model	24.4773	1	1	-23.4773		8.56289e-08	1.63509	0.129144	1.77471	9.29412e-08	1.17468
	sh1195-1	24.3394	1		-23.3394		9.42226e-08	1.79918				1.05762
	sh1195-1	24.2684	1		-23.2684		9.8972e-08	1.88987				1.14682
NC	1-AS	25.823	1	1	-24.823	2	3.36923e-08	0.643356	0.0451243	0.655015	3.43029e-08
	sh1195-1	25.8837	1		-24.8837		3.2305e-08	0.616865
	sh1195-1	25.6914	1		-24.6914		3.69114e-08	0.704825
	2-AS	26.7842	1	1	-25.7842		1.73054e-08	0.330447	0.0314713	0.294173	1.54058e-08
	sh1195-1	27.0537	1		-26.0537		1.43563e-08	0.274133
	sh1195-1	27.0338	1		-26.0338		1.45556e-08	0.27794
	3-AS	26.6654	1	1	-25.6654		1.87907e-08	0.35881	0.0484707	0.321524	1.68381e-08
	sh1195-1	26.7472	1		-25.7472		1.77548e-08	0.339029
	sh1195-1	27.0932	1		-26.0932		1.39687e-08	0.266732
AS	1-AS	24.8285	1	1	-23.8285		6.71267e-08	1.28179	0.0845887	1.27351	6.66934e-08
	sh1195-1	24.7498	1		-23.7498		7.08908e-08	1.35366
	sh1195-1	24.9417	1		-23.9417		6.20629e-08	1.18509
	2-AS	24.5546	1	1	-23.5546		8.11632e-08	1.54981	0.0868954	1.47363	7.71733e-08
	sh1195-1	24.6094	1		-23.6094		7.81397e-08	1.49208
	sh1195-1	24.7231	1		-23.7231		7.2217e-08	1.37899
	3-AS	24.1268	1	1	-23.1268		1.09176e-07	2.08471	0.10852	1.99899	1.04686e-07
	sh1195-1	24.2783	1		-23.2783		9.82965e-08	1.87698
	sh1195-1	24.1615	1		-23.1615		1.06587e-07	2.03528

## Sheet: 18-AHNAK
Sample ID	Sample Name	Ct	Ct ref	Ct mean	△ct(-)		2-△ct	2-△△ct	Sd	RQ1		AS Ratio
NC	1-model	26.1781	1	1	-25.1781	2	2.6341e-08	1.00047	0.0472228	1	2.63285e-08	1.37693
		26.1126	1		-25.1126		2.75655e-08	1.04698				1.49496
		26.2489	1		-25.2489		2.5079e-08	0.952541				1.35013
	2-model	26.7464	1	1	-25.7464		1.7765e-08	0.674744	0.0120144	0.66236	1.7439e-08	1.45443
		26.7986	1		-25.7986		1.71333e-08	0.650752				1.61461
		26.7748	1		-25.7748		1.74185e-08	0.661585				1.53083
	3-model	26.7418	1	1	-25.7418		1.78212e-08	0.676877	0.0245548	0.698413	1.83882e-08	2.03326
		26.7074	1		-25.7074		1.82511e-08	0.693208				1.83936
		26.6424	1		-25.6424		1.90922e-08	0.725153				1.97223
M	1-model	27.7435	1	1	-26.7435		8.90018e-09	0.338043	0.0375456	0.374771	9.86717e-09	3.0852
		27.4543	1		-26.4543		1.08759e-08	0.413084				3.10077
		27.6008	1		-26.6008		9.82545e-09	0.373187				2.90727
	2-model	27.264	1	1	-26.264		1.2409e-08	0.471316	0.0477985	0.429952	1.132e-08	3.06494
		27.3602	1		-26.3602		1.16086e-08	0.440915				2.72814
		27.5838	1		-26.5838		9.94228e-09	0.377624				2.69629
	3-model	27.1837	1	1	-26.1837		1.31197e-08	0.498307	0.0408047	0.532897	1.40304e-08	3.02774
		27.1153	1		-26.1153		1.37563e-08	0.522486				2.71196
		26.9699	1		-25.9699		1.52152e-08	0.577899				2.30815
NC	1-AS	25.7173	1	1	-24.7173	2	3.62525e-08	1.37693	0.0770577	1.40734	3.70532e-08
		25.5987	1		-24.5987		3.93602e-08	1.49496
		25.7457	1		-24.7457		3.55469e-08	1.35013
	2-AS	26.2327	1	1	-25.2327		2.53637e-08	0.963356	0.0530672	1.01559	2.6739e-08
		26.0819	1		-25.0819		2.81571e-08	1.06945
		26.1588	1		-25.1588		2.66961e-08	1.01396
	3-AS	25.6729	1	1	-24.6729		3.73879e-08	1.42006	0.0692424	1.36071	3.58254e-08
		25.8174	1		-24.8174		3.38225e-08	1.28463
		25.7168	1		-24.7168		3.62656e-08	1.37743
AS	1-AS	25.9694	1	1	-24.9694		3.04422e-08	1.15624	0.04029	1.13596	2.99082e-08
		25.9621	1		-24.9621		3.05958e-08	1.16208
		26.0551	1		-25.0551		2.86865e-08	1.08956
	2-AS	25.7807	1	1	-24.7807		3.46951e-08	1.31778	0.087826	1.21667	3.20332e-08
		25.9486	1		-24.9486		3.08825e-08	1.17297
		25.9656	1		-24.9656		3.0522e-08	1.15928
	3-AS	25.4886	1	1	-24.4886		4.24804e-08	1.61348	0.192213	1.42956	3.76382e-08
		25.6475	1		-24.6475		3.80499e-08	1.4452
		25.8801	1		-24.8801		3.23842e-08	1.23001

## Sheet: 19-SNHG29
Sample ID	Sample Name	Ct	Ct ref	Ct mean	△ct(-)		2-△ct	2-△△ct	Sd	RQ1		AS Ratio
NC	1-model	23.0786	1	1	-22.0786	2	2.25772e-07	0.995922	0.0143172	1	2.26697e-07	1.07638
		23.0899	1		-22.0899		2.24014e-07	0.988164				1.07991
		23.05	1		-22.05		2.30304e-07	1.01591				1.22397
	2-model	32.974	1	1	-31.974		2.37059e-10	0.00104571	0.381193	0.43826	9.93522e-08	2.07483
		23.5854	1		-22.5854		1.58897e-07	0.700922				2.11418
		23.7792	1		-22.7792		1.38923e-07	0.612814				1.94717
	3-model	23.1395	1	1	-22.1395		2.16451e-07	0.954803	0.0275056	0.952799	2.15996e-07	1.15934
		23.103	1		-22.103		2.21992e-07	0.979248				1.25767
		23.1862	1		-22.1862		2.09546e-07	0.924346				1.14638
M	1-model	22.7439	1	1	-21.7439		2.84726e-07	1.25598	0.0346824	1.21611	2.75687e-07	0.745774
		22.8182	1		-21.8182		2.70431e-07	1.19292				0.771548
		22.8104	1		-21.8104		2.71904e-07	1.19942				0.73994
	2-model	22.5227	1	1	-21.5227		3.31917e-07	1.46415	0.123467	1.33754	3.03216e-07	0.837646
		22.6602	1		-21.6602		3.01733e-07	1.331				0.832953
		22.7888	1		-21.7888		2.75997e-07	1.21747				0.80523
	3-model	22.5148	1	1	-21.5148		3.33733e-07	1.47216	0.064804	1.54698	3.50696e-07	0.812533
		22.4091	1		-21.4091		3.59106e-07	1.58408				0.786789
		22.4085	1		-21.4085		3.5925e-07	1.58471				0.757567
NC	1-AS	22.9665	1	1	-21.9665	2	2.44013e-07	1.07638	0.0842118	1.12675	2.55431e-07
		22.9618	1		-21.9618		2.44811e-07	1.07991
		22.7812	1		-21.7812		2.77471e-07	1.22397
	2-AS	23.2099	1	1	-22.2099		2.06139e-07	0.909315	0.0382641	0.896415	2.03214e-07
		23.1828	1		-22.1828		2.10049e-07	0.926562
		23.3015	1		-22.3015		1.93456e-07	0.853368
	3-AS	22.9292	1	1	-21.9292		2.50414e-07	1.10462	0.0579854	1.13173	2.5656e-07
		22.8117	1		-21.8117		2.71652e-07	1.19831
		22.9454	1		-21.9454		2.47614e-07	1.09227
AS	1-AS	23.2137	1	1	-22.2137		2.056e-07	0.906939	0.0204548	0.915023	2.07433e-07
		23.1646	1		-22.1646		2.12706e-07	0.938284
		23.225	1		-22.225		2.03992e-07	0.899845
	2-AS	22.9087	1	1	-21.9087		2.53988e-07	1.12038	0.0234317	1.10384	2.50237e-07
		22.9168	1		-21.9168		2.52564e-07	1.11411
		22.9657	1		-21.9657		2.44158e-07	1.07703
	3-AS	22.7428	1	1	-21.7428		2.84952e-07	1.25698	0.0425442	1.21536	2.75517e-07
		22.7892	1		-21.7892		2.75924e-07	1.21715
		22.8438	1		-21.8438		2.65676e-07	1.17194

## Sheet: 20-DUSP14
Sample ID	Sample Name	Ct	Ct ref	Ct mean	△ct(-)		2-△ct	2-△△ct	Sd	RQ1		AS Ratio
NC	1-model	24.7918	1	1	-23.7918	2	6.88586e-08	1.05016	0.0512113	1	6.55699e-08	0.232724
		24.9397	1		-23.9397		6.21468e-08	0.947795				0.234989
		24.8594	1		-23.8594		6.57043e-08	1.00205				0.248809
	2-model	25.1918	1	1	-24.1918		5.21851e-08	0.79587	0.0278544	0.792625	5.19723e-08	0.225019
		25.2521	1		-24.2521		5.00489e-08	0.763291				0.228284
		25.151	1		-24.151		5.36831e-08	0.818716				0.197845
	3-model	24.8976	1	1	-23.8976		6.39906e-08	0.975914	0.02484	0.976669	6.40401e-08	0.174496
		24.933	1		-23.933		6.24367e-08	0.952216				0.193815
		24.8597	1		-23.8597		6.56931e-08	1.00188				0.196739
M	1-model	24.9011	1	1	-23.9011		6.38344e-08	0.973532	0.0202623	0.98563	6.46276e-08	0.385594
		24.8999	1		-23.8999		6.3887e-08	0.974335				0.433631
		24.8494	1		-23.8494		6.61615e-08	1.00902				0.41647
	2-model	24.4711	1	1	-23.4711		8.59996e-08	1.31157	0.0450777	1.28126	8.40119e-08	0.323045
		24.5644	1		-23.5644		8.06153e-08	1.22946				0.315335
		24.4808	1		-23.4808		8.54207e-08	1.30274				0.358217
	3-model	24.308	1	1	-23.308		9.62894e-08	1.4685	0.0739223	1.38819	9.10234e-08	0.345231
		24.405	1		-23.405		9.00323e-08	1.37307				0.324472
		24.4586	1		-23.4586		8.67484e-08	1.32299				0.334506
NC	1-AS	26.9657	1	1	-25.9657	2	1.52597e-08	0.232724	0.00870662	0.23884	1.56607e-08
		26.9517	1		-25.9517		1.54082e-08	0.234989
		26.8693	1		-25.8693		1.63143e-08	0.248809
	2-AS	27.3496	1	1	-26.3496		1.16948e-08	0.178356	0.0132461	0.172039	1.12806e-08
		27.3288	1		-26.3288		1.18645e-08	0.180944
		27.5352	1		-26.5352		1.02825e-08	0.156817
	3-AS	27.4152	1	1	-26.4152		1.11747e-08	0.170425	0.0118046	0.183956	1.20619e-08
		27.2637	1		-26.2637		1.2412e-08	0.189294
		27.2421	1		-26.2421		1.25992e-08	0.192149
AS	1-AS	26.2581	1	1	-25.2581		2.49201e-08	0.380053	0.0239924	0.405979	2.662e-08
		26.0887	1		-25.0887		2.80245e-08	0.427399
		26.147	1		-25.147		2.69155e-08	0.410485
	2-AS	26.135	1	1	-25.135		2.71396e-08	0.413904	0.029289	0.425632	2.79087e-08
		26.1699	1		-25.1699		2.64919e-08	0.404025
		25.9859	1		-24.9859		3.00945e-08	0.458968
	3-AS	25.9236	1	1	-24.9236		3.14241e-08	0.479245	0.0144111	0.464677	3.04688e-08
		26.013	1		-25.013		2.95345e-08	0.450429
		25.9691	1		-24.9691		3.04478e-08	0.464357

## Sheet: 21-BAIAP2
Sample ID	Sample Name	Ct	Ct ref	Ct mean	△ct(-)		2-△ct	2-△△ct	Sd	RQ1		AS Ratio
NC	1-model	24.3528	1	1	-23.3528	2	9.33477e-08	1.1197	0.104159	1	8.33682e-08	0.309493
		24.5895	1		-23.5895		7.92214e-08	0.950259				0.316634
		24.6206	1		-23.6206		7.75355e-08	0.930037				0.307397
	2-model	25.0191	1	1	-24.0191		5.88218e-08	0.705566	0.0324348	0.676288	5.63809e-08	0.266799
		25.0683	1		-24.0683		5.68467e-08	0.681875				0.308837
		25.1566	1		-24.1566		5.34743e-08	0.641423				0.272006
	3-model	24.7071	1	1	-23.7071		7.30209e-08	0.875884	0.0349873	0.85595	7.1359e-08	0.248651
		24.7062	1		-23.7062		7.30651e-08	0.876415				0.262474
		24.8101	1		-23.8101		6.79911e-08	0.815551				0.306908
M	1-model	24.9597	1	1	-23.9597		6.12934e-08	0.735213	0.0142008	0.718892	5.99327e-08	0.776602
		25.0113	1		-24.0113		5.91381e-08	0.70936				0.810378
		25.0058	1		-24.0058		5.93667e-08	0.712102				0.695986
	2-model	24.6679	1	1	-23.6679		7.50341e-08	0.900032	0.0496012	0.914047	7.62025e-08	0.69456
		24.7119	1		-23.7119		7.27773e-08	0.872962				0.707952
		24.5611	1		-23.5611		8.07962e-08	0.969148				0.716265
	3-model	24.4584	1	1	-23.4584		8.67626e-08	1.04072	0.0261374	1.01055	8.4248e-08	0.760831
		24.5212	1		-23.5212		8.30667e-08	0.996383				0.784892
		24.5238	1		-23.5238		8.29147e-08	0.994561				0.731636
NC	1-AS	26.208	1	1	-25.208	2	2.58018e-08	0.309493	0.00484252	0.311174	2.59421e-08
		26.175	1		-25.175		2.63972e-08	0.316634
		26.2178	1		-25.2178		2.56271e-08	0.307397
	2-AS	26.9864	1	1	-25.9864		1.50424e-08	0.180433	0.0154978	0.191083	1.59303e-08
		26.7753	1		-25.7753		1.74125e-08	0.208863
		26.9585	1		-25.9585		1.53359e-08	0.183954
	3-AS	26.7481	1	1	-25.7481		1.77435e-08	0.212833	0.0260548	0.233398	1.9458e-08
		26.6701	1		-25.6701		1.87299e-08	0.224664
		26.4445	1		-25.4445		2.19007e-08	0.262698
AS	1-AS	25.3568	1	1	-24.3568		4.65438e-08	0.558292	0.0422513	0.547068	4.56081e-08
		25.2954	1		-24.2954		4.85682e-08	0.582574
		25.515	1		-24.515		4.17123e-08	0.500338
	2-AS	25.1714	1	1	-24.1714		5.29272e-08	0.634861	0.0100097	0.645554	5.38187e-08
		25.1439	1		-24.1439		5.39477e-08	0.647101
		25.127	1		-24.127		5.45812e-08	0.6547
	3-AS	24.8951	1	1	-23.8951		6.40985e-08	0.76886	0.0269506	0.767131	6.39543e-08
		24.8502	1		-23.8502		6.61256e-08	0.793175
		24.9516	1		-23.9516		6.16389e-08	0.739357

## Sheet: 22-ITGA6
Sample ID	Sample Name	Ct	Ct ref	Ct mean	△ct(-)		2-△ct	2-△△ct	Sd	RQ1		AS Ratio
NC	1-model	26.0392	1	1	-25.0392	2	2.90033e-08	1.01301	0.0526123	1	2.86307e-08	1.81993
		26.1439	1		-25.1439		2.6973e-08	0.942102				1.79297
		25.9945	1		-24.9945		2.99157e-08	1.04488				1.77474
	2-model	26.9576	1	1	-25.9576		1.53454e-08	0.535977	0.0479985	0.506916	1.45133e-08	2.36646
		27.205	1		-26.205		1.29272e-08	0.451514				2.20884
		26.965	1		-25.965		1.52675e-08	0.533257				2.28258
	3-model	26.1155	1	1	-25.1155		2.75092e-08	0.960829	0.153501	0.783582	2.24345e-08	1.63624
		26.5816	1		-25.5816		1.99147e-08	0.69557				1.4594
		26.5841	1		-25.5841		1.98797e-08	0.694348				1.72309
M	1-model	25.222	1	1	-24.222		5.11022e-08	1.78487	0.070799	1.70484	4.88108e-08	0.751719
		25.31	1		-24.31		4.80786e-08	1.67927				0.760796
		25.3351	1		-24.3351		4.72516e-08	1.65038				0.945595
	2-model	24.8646	1	1	-23.8646		6.54714e-08	2.28676	0.285049	1.95834	5.60685e-08	0.843768
		25.2299	1		-24.2299		5.08261e-08	1.77523				0.813798
		25.1995	1		-24.1995		5.19079e-08	1.81302				0.74237
	3-model	24.8008	1	1	-23.8008		6.84314e-08	2.39014	0.0492612	2.33658	6.6898e-08	0.716805
		24.8398	1		-23.8398		6.66064e-08	2.3264				0.815949
		24.8605	1		-23.8605		6.56562e-08	2.29321				0.851285
NC	1-AS	25.194	1	1	-24.194	2	5.21058e-08	1.81993	0.0227339	1.79588	5.14173e-08
		25.2155	1		-24.2155		5.13341e-08	1.79297
		25.2303	1		-24.2303		5.0812e-08	1.77474
	2-AS	25.7953	1	1	-24.7953		3.43452e-08	1.19959	0.0399753	1.15879	3.31769e-08
		25.8948	1		-24.8948		3.20577e-08	1.1197
		25.8474	1		-24.8474		3.31278e-08	1.15707
	3-AS	25.6993	1	1	-24.6993		3.67083e-08	1.28213	0.105295	1.25863	3.60353e-08
		25.8643	1		-24.8643		3.2741e-08	1.14356
		25.6247	1		-24.6247		3.86566e-08	1.35018
AS	1-AS	25.7	1	1	-24.7		3.6692e-08	1.28156	0.186523	1.3969	3.99941e-08
		25.6826	1		-24.6826		3.7135e-08	1.29704
		25.3689	1		-24.3689		4.61552e-08	1.61209
	2-AS	25.3333	1	1	-24.3333		4.73088e-08	1.65238	0.102014	1.56663	4.48536e-08
		25.3855	1		-24.3855		4.56284e-08	1.59369
		25.518	1		-24.518		4.16236e-08	1.45381
	3-AS	25.3138	1	1	-24.3138		4.79528e-08	1.67488	0.162901	1.85684	5.31625e-08
		25.1269	1		-24.1269		5.45853e-08	1.90653
		25.0657	1		-24.0657		5.69493e-08	1.9891

## Sheet: 23-FOXP1
Sample ID	Sample Name	Ct	Ct ref	Ct mean	△ct(-)		2-△ct	2-△△ct	Sd	RQ1		AS Ratio
NC	1-model	28.3883	1	1	-27.3883	2	5.69257e-09	0.927684	0.187213	1	6.13632e-09	2.96248
		28.0019	1		-27.0019		7.44082e-09	1.21259				2.65218
		28.498	1		-27.498		5.27558e-09	0.859731				2.87524
	2-model	28.456	1	1	-27.456		5.43154e-09	0.885146	0.0969801	0.839421	5.15096e-09	2.36417
		28.4239	1		-27.4239		5.5539e-09	0.905086				2.93143
		28.7379	1		-27.7379		4.46744e-09	0.728032				2.68162
	3-model	27.9539	1	1	-26.9539		7.69264e-09	1.25362	0.104775	1.23064	7.5516e-09	2.82763
		27.8772	1		-26.8772		8.1123e-09	1.32201				2.48483
		28.1213	1		-27.1213		6.84986e-09	1.11628				2.133
M	1-model	27.3175	1	1	-26.3175		1.19573e-08	1.94861	0.128433	1.8156	1.11411e-08	2.70356
		27.521	1		-26.521		1.03845e-08	1.69229				2.52136
		27.4273	1		-26.4273		1.10815e-08	1.80588				2.40569
	2-model	27.433	1	1	-26.433		1.10372e-08	1.79867	0.0669728	1.81034	1.11088e-08	3.05492
		27.3674	1		-26.3674		1.15509e-08	1.88238				2.79215
		27.4727	1		-26.4727		1.07383e-08	1.74997				2.50851
	3-model	26.9667	1	1	-25.9667		1.52489e-08	2.48503	0.172396	2.30026	1.41152e-08	2.54078
		27.096	1		-26.096		1.39419e-08	2.27203				2.41073
		27.1799	1		-26.1799		1.31546e-08	2.14372				2.42835
NC	1-AS	26.7132	1	1	-25.7132	2	1.81788e-08	2.96248	0.160031	2.82997	1.73656e-08
		26.8728	1		-25.8728		1.62746e-08	2.65218
		26.7563	1		-25.7563		1.76434e-08	2.87524
	2-AS	27.2912	1	1	-26.2912		1.21777e-08	1.98453	0.238647	2.23208	1.36968e-08
		26.9809	1		-25.9809		1.50997e-08	2.4607
		27.1094	1		-26.1094		1.38129e-08	2.25101
	3-AS	26.481	1	1	-25.481		2.13531e-08	3.4798	0.427436	3.05422	1.87417e-08
		26.6674	1		-25.6674		1.87644e-08	3.05793
		26.8877	1		-25.8877		1.61075e-08	2.62495
AS	1-AS	25.9847	1	1	-24.9847		3.01206e-08	4.90857	0.272643	4.61803	2.83377e-08
		26.0853	1		-25.0853		2.80907e-08	4.57778
		26.1531	1		-25.1531		2.6802e-08	4.36776
	2-AS	25.8126	1	1	-24.8126		3.39365e-08	5.53043	0.494713	5.04214	3.09402e-08
		25.9423	1		-24.9423		3.10175e-08	5.05474
		26.0969	1		-25.0969		2.78666e-08	4.54125
	3-AS	25.7329	1	1	-24.7329		3.58635e-08	5.84445	0.162277	5.65854	3.47226e-08
		25.8087	1		-24.8087		3.40279e-08	5.54532
		25.7982	1		-24.7982		3.42766e-08	5.58585

## Sheet: 24-NPM1
Sample ID	Sample Name	Ct	Ct ref	Ct mean	△ct(-)		2-△ct	2-△△ct	Sd	RQ1		AS Ratio
NC	1-model	18.6994	1	1	-17.6994	2	4.69824e-06	0.867894	0.236062	1	5.41338e-06	0.303407
		18.1473	1		-17.1473		6.88874e-06	1.27254				0.2938
		18.7134	1		-17.7134		4.65317e-06	0.859568				0.277223
	2-model	19.1778	1	1	-18.1778		3.37247e-06	0.622988	0.0297692	0.596265	3.22781e-06	0.326566
		19.2281	1		-18.2281		3.25684e-06	0.601627				0.369471
		19.3208	1		-18.3208		3.05412e-06	0.564179				0.364246
	3-model	19.1979	1	1	-18.1979		3.32568e-06	0.614344	0.0218726	0.590088	3.19437e-06	0.381948
		19.3013	1		-18.3013		3.09573e-06	0.571865				0.384143
		19.2709	1		-18.2709		3.16171e-06	0.584054				0.37431
M	1-model	19.5807	1	1	-18.5807		2.55066e-06	0.471177	0.0136308	0.459485	2.48737e-06	0.541419
		19.6067	1		-18.6067		2.50512e-06	0.462764				0.552383
		19.6647	1		-18.6647		2.40632e-06	0.444513				0.590789
	2-model	19.5826	1	1	-18.5826		2.54727e-06	0.47055	0.00153101	0.471864	2.55438e-06	0.579704
		19.5797	1		-18.5797		2.5524e-06	0.471498				0.649456
		19.5735	1		-18.5735		2.56348e-06	0.473545				0.543376
	3-model	19.4884	1	1	-18.4884		2.71916e-06	0.502303	0.0333994	0.514587	2.78566e-06	0.586067
		19.3513	1		-18.3513		2.99029e-06	0.552389				0.529729
		19.5269	1		-18.5269		2.64752e-06	0.489069				0.654942
NC	1-AS	20.2157	1	1	-19.2157	2	1.64246e-06	0.303407	0.0132457	0.291477	1.57788e-06
		20.2621	1		-19.2621		1.59045e-06	0.2938
		20.3459	1		-19.3459		1.50072e-06	0.277223
	2-AS	20.8556	1	1	-19.8556		1.05409e-06	0.19472	0.0139579	0.210736	1.1408e-06
		20.6775	1		-19.6775		1.19258e-06	0.220302
		20.698	1		-19.698		1.17571e-06	0.217187
	3-AS	20.6446	1	1	-19.6446		1.22008e-06	0.225383	0.00304565	0.224312	1.21429e-06
		20.6363	1		-19.6363		1.22709e-06	0.226678
		20.6737	1		-19.6737		1.19569e-06	0.220876
AS	1-AS	20.5021	1	1	-19.5021		1.34671e-06	0.248774	0.0119122	0.258015	1.39673e-06
		20.4732	1		-19.4732		1.37398e-06	0.253812
		20.3762	1		-19.3762		1.46951e-06	0.271459
	2-AS	20.3652	1	1	-19.3652		1.48079e-06	0.273542	0.0254384	0.278799	1.50925e-06
		20.2013	1		-19.2013		1.65896e-06	0.306455
		20.4586	1		-19.4586		1.38799e-06	0.2564
	3-AS	20.2244	1	1	-19.2244		1.63258e-06	0.301583	0.0322702	0.303733	1.64422e-06
		20.3702	1		-19.3702		1.47564e-06	0.272592
		20.0641	1		-19.0641		1.82444e-06	0.337025

## Sheet: 25-CD44
Sample ID	Sample Name	Ct	Ct ref	Ct mean	△ct(-)		2-△ct	2-△△ct	Sd	RQ1		AS Ratio
NC	1-model	22.7584	1	1	-21.7584	2	2.81885e-07	0.872863	0.113437	1	3.22943e-07	0.108856
		22.5108	1		-21.5108		3.34658e-07	1.03628				0.0872519
		22.4368	1		-21.4368		3.52286e-07	1.09086				0.10181
	2-model	22.3372	1	1	-21.3372		3.77458e-07	1.16881	0.104405	1.0544	3.4051e-07	0.0827434
		22.6147	1		-21.6147		3.11409e-07	0.964285				0.0890902
		22.5194	1		-21.5194		3.32663e-07	1.0301				0.0715561
	3-model	21.3924	1	1	-20.3924		7.26543e-07	2.24976	0.344327	1.9036	6.14753e-07	0.0898987
		21.9196	1		-20.9196		5.04157e-07	1.56113				0.0933774
		21.6363	1		-20.6363		6.13558e-07	1.8999				0.0915335
M	1-model	21.8205	1	1	-20.8205		5.40017e-07	1.67218	0.24941	1.46553	4.73281e-07	0.080257
		22.3131	1		-21.3131		3.83812e-07	1.18848				0.079986
		21.9431	1		-20.9431		4.96012e-07	1.53591				0.0922345
	2-model	22.0973	1	1	-21.0973		4.45739e-07	1.38024	0.152617	1.34012	4.32782e-07	0.0919967
		22.3339	1		-21.3339		3.78311e-07	1.17145				0.0840242
		22.0077	1		-21.0077		4.74295e-07	1.46867				0.0843638
	3-model	21.5101	1	1	-20.5101		6.69652e-07	2.0736	0.240887	1.79565	5.79892e-07	0.0889383
		21.842	1		-20.842		5.32016e-07	1.6474				0.0838835
		21.8259	1		-20.8259		5.38006e-07	1.66595				0.0807897
NC	1-AS	25.7617	1	1	-24.7617	2	3.51543e-08	0.108856	0.0110177	0.099306	3.20701e-08
		26.0809	1		-25.0809		2.81774e-08	0.0872519
		25.8583	1		-24.8583		3.28787e-08	0.10181
	2-AS	26.081	1	1	-25.081		2.8175e-08	0.0872445	0.00936066	0.0855432	2.76256e-08
		25.9744	1		-24.9744		3.03361e-08	0.0939366
		26.2906	1		-25.2906		2.43656e-08	0.0754486
	3-AS	25.109	1	1	-24.109		5.52654e-08	0.171131	0.00331303	0.174376	5.63133e-08
		25.0543	1		-24.0543		5.7404e-08	0.177753
		25.083	1		-24.083		5.62704e-08	0.174243
AS	1-AS	25.65	1	1	-24.65		3.79841e-08	0.117619	0.010251	0.123337	3.98309e-08
		25.6549	1		-24.6549		3.78558e-08	0.117222
		25.4494	1		-24.4494		4.36528e-08	0.135172
	2-AS	25.5821	1	1	-24.5821		3.98145e-08	0.123287	0.00604139	0.116316	3.75633e-08
		25.7129	1		-24.7129		3.63642e-08	0.112603
		25.7071	1		-24.7071		3.65111e-08	0.113058
	3-AS	25.2088	1	1	-24.2088		5.15746e-08	0.159702	0.0073863	0.151799	4.90224e-08
		25.2932	1		-24.2932		4.86433e-08	0.150625
		25.3474	1		-24.3474		4.68493e-08	0.14507

## Sheet: 26-ZNF384
Sample ID	Sample Name	Ct	Ct ref	Ct mean	△ct(-)		2-△ct	2-△△ct	Sd	RQ1		AS Ratio
NC	1-model	27.3457	1	1	-26.3457	2	1.17262e-08	0.908833	0.0809444	1	1.29025e-08	0.905312
		27.119	1		-26.119		1.37209e-08	1.06343				1.00526
		27.1683	1		-26.1683		1.32604e-08	1.02774				0.81097
	2-model	27.114	1	1	-26.114		1.37694e-08	1.06719	0.0723916	0.992962	1.28117e-08	0.723251
		27.2235	1		-26.2235		1.27624e-08	0.989143				0.773186
		27.3241	1		-26.3241		1.19033e-08	0.922556				0.721568
	3-model	26.7709	1	1	-25.7709		1.74652e-08	1.35363	0.0903207	1.4455	1.86506e-08	0.763987
		26.5903	1		-25.5903		1.97948e-08	1.53418				0.802182
		26.673	1		-25.673		1.86918e-08	1.44869				0.918134
M	1-model	26.7043	1	1	-25.7043		1.82907e-08	1.4176	0.0523779	1.36341	1.75915e-08	1.18106
		26.8148	1		-25.8148		1.69418e-08	1.31306
		26.7646	1		-25.7646		1.75421e-08	1.35958				0.986968
	2-model	27.2931	1	1	-26.2931		1.21613e-08	0.942549	0.0653172	0.992264	1.28027e-08	1.5009
		27.2547	1		-26.2547		1.24897e-08	0.968003				1.49371
		27.1152	1		-26.1152		1.37572e-08	1.06624				1.17402
	3-model	26.6802	1	1	-25.6802		1.85991e-08	1.44151	0.100286	1.32574	1.71054e-08	1.5196
		26.8682	1		-25.8682		1.63261e-08	1.26534				1.46537
		26.8625	1		-25.8625		1.63911e-08	1.27038				1.44479
NC	1-AS	27.3513	1	1	-26.3513	2	1.16808e-08	0.905312	0.0971587	0.907181	1.17049e-08
		27.2002	1		-26.2002		1.29704e-08	1.00526
		27.51	1		-26.51		1.04636e-08	0.81097
	2-AS	27.6854	1	1	-26.6854		9.26609e-09	0.718161	0.0291215	0.734132	9.47215e-09
		27.5891	1		-26.5891		9.90584e-09	0.767744
		27.6888	1		-26.6888		9.24453e-09	0.71649
	3-AS	27.0646	1	1	-26.0646		1.42488e-08	1.10434	0.116038	1.19702	1.54446e-08
		26.9942	1		-25.9942		1.49612e-08	1.15956
		26.7994	1		-25.7994		1.71238e-08	1.32716
AS	1-AS	26.5205	1	1	-25.5205		2.07766e-08	1.61028	0.187121	1.47796	1.79558e-08
		26.922	1		-25.922		1.57286e-08
		26.7795	1		-25.7795		1.73623e-08	1.34565
	2-AS	26.6331	1	1	-25.6331		1.92156e-08	1.48929	0.185239	1.37879	1.77899e-08
		26.6401	1		-25.6401		1.91236e-08	1.48216
		26.9875	1		-25.9875		1.50306e-08	1.16494
	3-AS	26.1973	1	1	-25.1973		2.59935e-08	2.0146	0.0512359	1.95758	2.52577e-08
		26.2497	1		-25.2497		2.50657e-08	1.9427
		26.2701	1		-25.2701		2.47138e-08	1.91542
